# Supplementary material for: Helical versus Flat Bis-Ferrocenyl End-Capped Peptides: The Influence of the Molecular Skeleton on Redox Properties
Source: Molecules. 2022 Sep 19;27(18):6128. doi: 10.3390/molecules27186128 (PMC9503075; doi:10.3390/molecules27186128)
Supplement: Supplementary file 1 [file molecules-27-06128-s001.zip]

Archive with 1 entries (1 files):
- molecules-1899810-supplementary.pdf
